# Supplementary material for: Novel Silver Complexes Based on Phosphanes and Ester Derivatives of Bis(pyrazol-1-yl)acetate Ligands Targeting TrxR: New Promising Chemotherapeutic Tools Relevant to SCLC Management
Source: Int J Mol Sci. 2023 Feb 17;24(4):4091. doi: 10.3390/ijms24044091 (PMC9960633; doi:10.3390/ijms24044091)
Supplement: Supplementary file 1 [file ijms-24-04091-s001.zip]

Archive with 1 entries (1 files):
- ijms-2208881-supplementary.pdf
